# Supplementary material for: Circuit-Specific Dendritic Development in the Piriform Cortex
Source: eNeuro. 2020 Jun 17;7(3):ENEURO.0083-20.2020. doi: 10.1523/ENEURO.0083-20.2020 (PMC7307633; doi:10.1523/ENEURO.0083-20.2020)
Supplement: Supplementary Extended Data 1 — The python script stim_resp.py can be used to reproduce figure 7b of the model. Download Extended Data 1, ZIP file [file enu-eN-NWR-0083-20-s05.zip]

Archive with 1 entries (1 files):
- stim_resp.ipynb
